# Supplementary material for: Protective Effect of Piplartine against LPS-Induced Sepsis through Attenuating the MAPKs/NF-κB Signaling Pathway and NLRP3 Inflammasome Activation
Source: Pharmaceuticals (Basel). 2021 Jun 18;14(6):588. doi: 10.3390/ph14060588 (PMC8234963; doi:10.3390/ph14060588)
Supplement: Supplementary file 1 [file pharmaceuticals-14-00588-s001.zip]

Archive with 1 entries (1 files):
- pharmaceuticals-1240855-supplementary.pdf
